# Supplementary material for: Understanding the health and well-being impacts and implementation barriers and facilitators of legally-mandated non-custodial drug and alcohol treatment for justice-involved adults: a qualitative evidence synthesis
Source: Health Justice. 2025 Oct 1;13:58. doi: 10.1186/s40352-025-00361-5 (PMC12487214; doi:10.1186/s40352-025-00361-5)
Supplement: Supplementary file 9 — Additional file 9. Table of included studies. Description of data: detailed characteristics of each included study in a table [file 40352_2025_361_MOESM9_ESM.xlsx]

## Sheet: TO review included studies
Author, Year	Year of publication	Title	Country in which study conducted	City /state/region	Aim(s)	Name of Intervention	Description of Intervention	Rationale or theory underpinning intervention	Research participants	Race/ethnicity of justice-involved participants	Age of justice-involved participants	Type of substance(s) used by participants	Participants	Total	Justice-involved	Legal & drug court staff	Treatment providers	Other: Police, probation officers	Justice-involved male	Justice-involved female	Specific types of drugs used	Design	Data collection methods	Data analysis methods	Gender identity	Sexual orientation	Level of education	Work /education status	Housing status	Living arrangements	Duration of substance use problems	Parental status	Crime severity	Criminal history	Any reported co-morbid physical or mental health conditions	Post-traumatic stress disorder, adverse life experiences	Study funding	Conflict of interest
Bates 2009	2009	Drug court: Breaking the Black Magic spe;; of drug addiction for women: a qualitative study	USA	Salt Lake City, Utah	To examine drug court through the lens of social role theory and social role valorisation theory in order to understand its effectiveness as a rehabilitative effort for the substance-abusing female offender.	Salt Lake County Felony Drug Court:	A restorative justice alternative to incarceration of the substance-abusing offender. The focus is one of treatment, rehabilitation, potential for relapse, and restoration. The design, less punitive and non-adversarial, is more in harmony with rehabilitation and restoration. The Court team consists of judge, probation, defence counsel, prosecutor, substance abuse treatment provider in a non-adver…	Not reported	Justice-involved women	Asian (not specified); Hispanic / Latinx; White.	Median 33.36 years, Range 20-50 years	Alcohol; Drugs	26 justice-involved women	26	26	0	0	0	0	26	Alcohol; Cocaine/crack cocaine; Heroin; Cannabis; Other opioids; Other: methamphetamine, ecstacy, psychadelics	Narrative research	Semi-structured interviews; interviews; Focus groups	Narrative analysis	Female	Not reported	11 did not complete high school, 7 achieved GED/high school diploma, 8 completed college/college degree	Not reported	Not reported	Not reported	60 months - 10 years	6 women with children, 6 women were childless, 3 women were pregnant	Not reported	Prior convictions; criminal activity prior to treatment order	Under "Overall health:" Excellent 15.9%, Very good 35.2%, Good 34.2% (p50) No other report of health conditions	Post-traumatic stress disorder, domestic abuse, parental alcohol or drug abuse, mothers stilling drugs or living in drug/criminal world growing up, lack of food at home, mothers / fathers being arrested/sent to jail, being in foster care or living with grandparents, parents with significant health problems	Not reported	Not reported
Bevli 2018	2018	Effectiveness of the substance abuse and crime prevention act: The experiences of Hispanic residents	USA	Orange County, California	The purpose of this study was to determine why the implementation of The Substance Abuse, and Crime Prevention Act of 2000 (SACPA),[otherwise known as] Proposition 36 program, is not as successful with the Hispanic residents in Orange County, California. There are 3 research questions looking at supporting and hindering factors and effectiveness in preventing participants from recividism. RQ1: Wh…	Proposition 36 program (The Substance Abuse, and Crime Prevention Act of 2000 (SACPA) within a Orange County Drug Court):	Under the program, adults who are convicted of nonviolent first and second time drug possession offenses are given court-supervised drug treatment in the community instead of being jailed.	Not reported	Justice-involved men; Justice-involved women; Judges/sheriffs; Probation officers or equivalent; Other: Administrators, officers of the court. Justice-involved participants were divided into those who had completed and those who had not completed Proposition program 36.	Hispanic / Latinx	Not reported	Alcohol; Drugs	18 (15 Hispanic participants; 3 administrators of the programme	18	15	3	0	0	Not reported	Not reported	Not reported	Qualitative case study	Semi-structured interviews; interviews	Content analysis / Thematic analysis	Not reported	Not reported	Not reported	Not reported	Not reported	Not reported	Not reported	Not reported	Not reported	Not reported	Not reported	Not reported	Not reported	Not reported
Datchi 2017	2017	Women and adult drug treatment courts: Surveillance, social conformity, and the exercise of agency	USA	The Midwest	The aim of the reported analysis is to advance understanding of the unique concerns of diverse women drug treatment court (DTC) participants, in order to improve the problem-solving model of justice and the use of psychological theories in the courtroom. It evaluates the impact of drug treatment court (DTC) interventions. It uses qualitative data collected for a study of family involvement in DTC…	Drug Treatment Court (DTC)	DTCs adopt a non-adversarial, collaborative approach to justice, where judges, prosecutors, defence counsels, law enforcement, and mental health practitioners form a therapeutic team. They emphasize problem solving, rehabilitation, and accountability; monitor the behaviours and treatment of program participants in regular team meetings and status hearings; and use a system of rewards and sanction…	Not reported	Justice-involved women	Black, African, African-Caribbean, or African American, White	Not reported	Alcohol; Drugs	7 justice-involved women	7	7	0	0	0	0	7	Alcohol; Cocaine/crack cocaine; Other opioids	Interview study	Semi-structured interviews; interviews	Other: critical methodology developed by Carspecken 1996	Female	Not reported	Not reported	Not reported	Not reported	Not reported	Not reported	7 participants with dependant children	Not reported	Not reported	Not reported	Not reported	Not reported	Not reported
Dickson-Gomez 2022	2022	Barriers to Drug Treatment in Police Diversion Programs and Drug Courts: A Qualitative Analysis	USA	Connecticut, Wisconsin and Kentucky.	To compare factors that influence the effects of opioid-related laws and policies in Connecticut, Kentucky, and Wisconsin on the transitions from prescription opioids to heroin, fentanyl, and/or injection drug use. This paper uses data from key informants involved in programs to divert people who use drugs (PWUD) from criminal justice involvement, including police, lawyers, judges, and others who…	The Sequential Intercept Model (SIM), Police diversion programs (voluntary – not described) and drug treatment courts:	Drug treatment courts are intended to intervene at the next point in the SIM model, when individuals have been arrested and charged. The purpose of these programs is to link non-violent criminal offenders to drug treatment instead of serving prison or jail sentences.	Not reported	Other: Drug treatment providers, drug court personnel, police, first responders.	Not applicable	Not applicable	Drugs	55 Drug treatment providers, 26 drug court personnel, 26 police or other first responders	101	0	20	55	26	Not applicable	Not applicable	Heroin; Other opiods	Interview study	Semi-structured interviews; interviews	Constant comparative	Not applicable	Not applicable	Not applicable	Not applicable	Not applicable	Not applicable	Not applicable	Not applicable	Not applicable	Not applicable	Not applicable	Not applicable	Not reported	Not reported
Eley 2002 (linked to McIvor 2006, 2009)	2002	The Glasgow drug court in action: the first six months	UK, Scotland	Glasgow	To assess how effective the Drug Court is in reducing the level of drug related offending and reducing or eliminating offenders’ dependence on or propensity to use drugs; and to determine whether the operation of the Drug Court is viable within the Scottish context.	Glasgow Drug Court	The Drug Court can impose Drug Treatment and Testing Orders (DTTOs), Probation Orders with a Condition of Drug Treatment, concurrent DTTOs and Conditional Probation Orders, and deferred sentences. The objectives of the Drug Court are to: - reduce the level of drug-related offending behaviour; - reduce or eliminate offenders’ dependence on or propensity to use drugs; and - examine the viability an…	Drug Courts aim to reduce drug misuse and associated offending by offering treatment-based options outwith the traditional court setting. The impetus for the establishment of Drug Courts came from a growing acknowledgement of the link between drug misuse and crime coupled with increasing evidence of the efficacy of drug treatment, including treatment that is compelled rather than undertaken on a …	Justice-involved men; Justice-involved women; Judges/ sheriffs; social workers or equivalent; Other: Drug Court Co-ordinator and the Drug Court Procurator Fiscal. Police officers. Defence agents. Drug Court Supervision and Treatment Team: -addiction workers, including a supervisor. Social work managers, two nurses, a medical officer and a senior medical officer.	Not reported	Age range 21-36 years	Drugs	8 justice-involved participants; 38 professionals associated with the drug court	46	8	38	0	0	6	2	Not reported	Other: Formative and process evaluation	Observation e.g. participant observation; Semi-structured interviews, interviews; Other: Drug court records	Thematic	Not reported	Not reported	Not reported	Not reported	Not reported	Not reported	Not reported	Not reported	Not reported	Not reported	Not reported	Not reported	Commissioned by the Scottish Executive	Not reported
Fischer 2007	2007	Female recidivists speak about their experience in drug court while engaging in appreciative inquiry	USA	Northern California	This study looked at current and past experiences of female drug-court participants to assess their program and envision future program innovations (aim not explicitly stated).	Northern California drug-court program	After individual assessment by thecase manager, clients are provided with resources and referrals to various treatment facilities. Clients progress through three phases each lasting for 6 months, and after-care that lasts approximately 6 months. Participants are urine and Breathalyzer-tested twice a week, with the days of the test selected at random. Continuous graduated intensive supervision and…	Not reported	Justice-involved women	Not reported	Age range 23-47 years; mean age 34.1; median age 32	Drugs	11 justice-involved women	11	11	0	0	0	0	11	Cocaine/ crack cocaine; Other: methamphetamine	Other: Action research - appreciative collaborative inquiry	Semi-structured interviews, interviews	Content analysis	Female	Not reported	Not reported	Not reported	Not reported	Not reported	The reported average number of years of drug addiction was 13.4 years, with 64% of the women starting between ages 12 to 16	All participants were mothers of between one and five children, with a mean of 2.5	Theft, burglary, breaking & entering, driving under the influence, drug dealing and use, possession of drug paraphernalia, embezzlement, child endangerment, possession of fire arms, hit and run, forgery, possession of stolen property, stolen credit cards	Prior convictions	Not reported	Not reported	Not reported	Not reported
Francis 2014	2014	Redefining Success: A Qualitative Investigation of Therapeutic Outcomes for Noncompleting Drug Court Clients.	USA	Florida	The overarching question for the study was: Do non completers of drug court programs report any benefits from the intervention? Additional questions include: Does the drug court experience provide both successful and unsuccessful clients with future positive alternatives? And, are non completers functioning better compared with before they entered the drug court program?	Drug Court programme: Two programmes were researched, "Pretrial Intervention" (PTI) and the post-plea "Expanded and Enhanced Substance Abuse Treatment" (EESAT).	Offenders involved in the criminal justice system with admitted substance abuse problems are often referred to drug court where they are offered drug treatment and judicial monitoring in lieu of incarceration or traditional probation. The Pretrial Intervention (PTI) program uses dismissal of criminal charges to entice individuals to participate in drug court. The "Expanded and Enhanced Substance …	Not reported	Justice-involved men; Justice-involved women; Other: Only the majority category of sample reported.	White (only majority category of sample reported)	Not reported	Alcohol; Drugs	27 justice-involved participants from the PTI program and 3 justice-involved participants from the EESAT program.	30	30	0	0	0	21	9	Alcohol; Cocaine/ crack cocaine; Cannabis; Other opioids; Other: Benzodiazapines	Grounded Theory study	Semi-structured interviews, interviews	Grounded Theory	Male; Female	Not reported	12 achieved GED/high school diploma, 13 attended at least some college, 2 were persuing 'higher education'	11 participants were working full time	Not reported	9 participants reported living with family/friends	Not reported	Not reported	Not reported	Not reported	Mental health disorder / diagnosis. Self-declared addict.	Not reported	Not reported	Not reported
Fulkerson 2012	2012	Understanding Success and Nonsuccess in the Drug Court.	USA	Arkansas	This article is a qualitative study on the perceptions of the drug court program of those drug court participants who have graduated or have been terminated from an Arkansas drug court program. The comparison will allow the court to determine whether any of the drug court programs and practices should be modified, expanded, or eliminated (aim not explicitly stated).	Greene County Drug Court	The drug court follows a team approach that includes the drug court judge, prosecuting attorney, defense attorneys, probation officer, counselor, and administrative assistant as members of the team. After acceptance into the program, participants meet the probation officer on a regular basis, take part in individual and group counseling, and attend mandatory alcoholic anonymous (AA) meetings. The…	A restorative or community justice intervention that can benefit the offender, direct and indirect victims, and the community as a whole through its combination of treatment, intensive supervision, and regular court appearances. [Theory of the specific drug court not eplicitly stated]	Other: 'Drug court participants' (graduates and noncompleters). Gender of participants was not reported.	Not reported	Graduates range 23 - 44 years (mean, mode, and median ages were 35), Noncompleters range 26 - 43 (mean was 32; the median and mode ages were 27 years.	Not reported	15 justice involved participants(graduates n=9; noncompleters n=6); gender not reported	15	15	0	0	0	Not reported	Not reported	Not reported	Other: Phenomenological study	Semi-structured interviews, interviews	Phenomenology e.g. IPA	Not reported	Not reported	Not reported	Not reported	Not reported	Not reported	Not reported	Not reported	Not reported	Not reported	Not reported	Not reported	Not reported	Not reported
Gallagher 2018 (linked to Gallagher, Nordberg & Dibley 2019)	2018	Racial Disparities in Drug Court Graduation Rates: The Role of Recovery Support Groups and Environments	USA	Midwestern State	To develop an in-depth understanding of factors that might contribute to racial disparities in drug court outcomes	Drug Court	Drug courts are a unique criminaljustice intervention that focus on rehabilitation for individuals who have a substance use disorder, while also balancing public safety. Drug courts are conceptualized by their 10 key components, which are designed to enhance motivation for change through a strengths-based, nonadversarial approach.	Not reported	Justice-involved men; Justice-involved women	Black, African, African-Caribbean, or African American	Age range 18-42 years, average was 26 years	Alcohol; Drugs	31 justice-involved participants	31	31	0	0	0	23	8	Not reported	Other: Phenomenological	Open-ended survey questions	Phenomenology e.g. IPA	Male; Female	Not reported	Not reported	Not reported	Not reported	Not reported	Not reported	Not reported	Not reported	Not reported	Not reported	Not reported	Not reported	Not reported
Gallagher, Nordberg & Dibley 2019 (linked to Gallagher 2018)	2019	Improving graduation rates for African Americans in drug court: Importance of human relationships and barriers to gaining and sustaining employment	USA	Midwestern State	This study adds to the knowledge base by using qualitative methods to explore the factors that may contribute to racial disparities in drug court outcomes.	Drug Court	There is strong evidence that drug courts offer efficacy in reducing criminal recidivism and drug use among participants, but drug courts do not accurately reflect racial disproportionality, with participants being mostly Caucasian	Not reported	Justice-involved men; Justice-involved women	Black, African, African-Caribbean, African American	see Gallagher & Wahler 2018	see Gallagher & Wahler 2018	see Gallagher & Wahler 2018	see Gallagher & Wahler 2018	see Gallagher & Wahler 2018	see Gallagher & Wahler 2018	see Gallagher & Wahler 2018	see Gallagher & Wahler 2018	see Gallagher & Wahler 2018	see Gallagher & Wahler 2018	see Gallagher & Wahler 2018	see Gallagher & Wahler 2018	see Gallagher & Wahler 2018	see Gallagher & Wahler 2018	see Gallagher & Wahler 2018	see Gallagher & Wahler 2018	see Gallagher & Wahler 2018	see Gallagher & Wahler 2018	see Gallagher & Wahler 2018	see Gallagher & Wahler 2018	see Gallagher & Wahler 2018	see Gallagher & Wahler 2018	see Gallagher & Wahler 2018	see Gallagher & Wahler 2018	see Gallagher & Wahler 2018	see Gallagher & Wahler 2018	see Gallagher & Wahler 2018	see Gallagher & Wahler 2018
Gallagher, Wahler, Minasian & Edwards 2019	2019	Treating Opioid Use Disorders in Drug Court: Participants' Views on Using Medication-Assisted Treatments (MATs) to Support Recovery	USA	Midwestern State	This study is guided by the following research question: What are drug court participants’ perceptions on the most helpful aspects of drug court in treating their opioid use disorders, how the drug court could be more helpful in treating their opioid use disorders, and their thoughts and experiences on the use of medication-assisted treatments (MATs) to support recovery?	Drug Court	The drug court for this study treats individuals who have been arrested for nonviolent offenses and have substance use disorders. Drug court participants are, most commonly, arrested for possession of a controlled substance, possession of drug paraphernalia, and acquiring possession of a controlled substance by fraud and theft. Additionally, participants are accepted into drug court based on evid…	The drug court in this study is guided by an "abstinence-based philosophy of treatment", meaning it requires participants to abstain from drugs and alcohol. Participants who maintain abstinence from opioids but use other drugs could face sanctions from the drug court, which may include incarceration.	Justice-involved men; Justice-involved women	White; Other: Non-white.	Average age was 38 years (no specific statistics provided)	Drugs	38 justice-involved participants	38	38	0	0	0	24	14	Drugs	Other: Phenomenological	Focus groups	Phenomenology e.g. IPA	Male; Female	Not reported	Not reported	Not reported	Not reported	Not reported	Not reported	Not reported	Not reported	Not reported	Not reported	Not reported	This research was funded by a grant from the Indiana University, School of Social Work, Center for Social Health and Well-Being.	None declared
Garcia 2019	2019	Court as a health intervention to advance Canada's achievement of the sustainable development goals: a multi-pronged analysis of Vancouver's Downtown Community Court	Canada	Vancouver	To examine the ways health and the social determinants of health are engaged and framed externally with regard to Vancouver's Downtown Community Court functioning, as well as internally by Downtown Community Court actors	Vancouver's Downtown Community Court	In September 2008, Canada's first community court, the Downtown Community Court (DCC), was launched to address individuals' needs and circumstances leading to criminal behaviour. The Court was created through a partnership between Canada's Ministry of Justice, the Provincial Court of British Columbia and 14 health and social services agencies subsequently co-located in the courthouse. The DCC was…	“Legal leverage", the use of legal authority to promote treatment adherence and good health and well-being.” Integration and collaboration among actors in the criminal justice system, health system and social services, in order to respond to street crime and address the underlying complex needs of persons who repeatedly commit street and drug-related crime.	Justice-involved men; Justice-involved women; Judges/Sheriffs	Not reported	Not reported	Drugs	86 justice-involved participants	86	86	0	0	0	75	11	Alcohol; Cocaine/ crack cocaine; Heroin; Other opioids; Other: Pain medication, fentanyl, crystal meth	Case study	Observation e.g. participant observation; Other: Analysing court evaluation reports and newsletters, examining press media representation of the court.	Thematic; Other: Content analysis of documents and print media; thematic coding of court observations.	Male; Female	Not reported	Not reported	References to unemployment, social assistance and requiring access to social assistance (specific numbers not reported)	References to temporary accomodation, homelessness and squatting (specific numbers not reported)	Not reported	Not reported	Not reported	Theft, burglary, breaking & entering, driving under the influence, violent crime, assault, Other: Breaches of bail, probation order, recognizance or undertaking. Offences involving uttering threats. 'Mischief,' possession of stolen property, unlawful possession of identification documents, unlawful possession of weapon, possession of controlled substance.	Not reported	Chronic illness (e.g., diabetes and HIV), physical injury, mental injury and cognitive impairment. Mental health issues included depression, post-traumatic stress disorder, anxiety, bipolar disorder, drug-induced psychosis, attention deficit and hyper-activity disorder, schizophrenia, self-harm, and general references to mental illness, or to being detained under British Columbia’s Mental Health …	Mental illness issues resulted from life disruptions and traumas, including childhood abuse, sexual assault, inter-generational trauma of Indian Residential Schools, relationship breakdowns and the death of close family and friend.	Canadian Institute for Advanced Research	One of the authors, Garcia, has served as a member of the Downtown Community Court’s Community Advisory Council. In this study however, Garcia acted in her capacity as a researcher.
Hamilton 2019	2019	Health-related quality of life among community-based offenders: how ˜well-being" affects substance abuse treatment engagement	USA	Philadelphia	To elaborate on the quantitative findings (of this study) to provide context for how and why participants were or were not engaging with their mandatory treatment	Philadelphia Treatment Court and Philadelphia’s Adult Probation and Parole Departmen	A pre-trial diversion program operating within the Philadelphia Municipal Court and Court of Common Pleas. To participate in the Philadelphia Treatment Court, offenders are required to plead 'nolo contendre' and have their plea held in abeyance until they successfully complete the requirements placed on them by the Treatment Court. These requirements always include drug treatment.	Not reported	Justice-involved men; Justice-involved women	Black, African, African-Caribbean, or African American; Hispanic / Latinx; White; Mixed.	Age range 25-54 years, mean 34.5, median age 31.5 years	Alcohol; Drugs	10 justice-involved participants	10	10	0	0	0	8	2	Alcohol; Cocaine/ crack cocaine; Cannabis	Other: Mixed methods - quantitative survey and subsequent qualitative research	Semi-structured interviews, interviews	Thematic; Other: Deductive thematic analysis using a structured a priori coding scheme.	Male; Female	Not reported	4 did not complete high school, 6 achieved GED/High School Diploma	7 were in employment	Not reported	Not reported	Not reported	Not reported	Other: personal offense, property offense, drug offense, public order offense	Prior convictions	All participants had physical and/or mental health issues. Nine participants had at least one physical health issue and eight participants had at least one mental health diagnosis at baseline.	Not reported	Not reported	Not reported
Harrell 1998	1998	Findings from the Evaluation of the D.C Superior Court Drug Intervention Programme	USA	Washington	To examine the use of judicial monitoring, frequent drug testing, treatment and graduated sanctions, and early intervention with drug involved defendants in Washington, D.C. by assessing (through process evaluation) services and interventions, policies, practices, and procedures, how well the programmes performed, role of the judge/judicial personnel, views and opinions of defendants, and an impa…	Superior Court Drug Intervention Program:	The Superior Court Drug Intervention Program (SCDIP), was an experimental court-based intervention for drug-involved defendants, based on a comparison of the drug use and criminal activity of drug felony defendants who were randomly assigned to one of three dockets. The sanctions docket offered drug-involved defendants a program of graduated sanctions with weekly drug testing, referrals to commun…	Not reported	Justice-involved men; Justice-involved women; Judges (one per docket)	Not reported	Age range 19-78 years (justice-involved participants who participated in focus groups across the 3 dockets & the treatment program).	Drugs	28 justice-involved participants across the 3 'dockets' & the treatment program	28	28	0	0	0	24	4	Cocaine; Heroin; Cannabis; Other: Phencyclidine (PCP)	Process & Impact evaluation	Focus groups; semi-structured interviews	Not reported	Male; Female	Not reported	Did not complete high school; High school; Other: Six had achieved their high-school diploma or higher. Four did not complete high school	In employment ; Other: No income	Not reported	Not reported	Not reported	Not reported	Other: personal offense, property offense, drug offense, public order offense	Prior convictions; Other: Report whether 1st arrest or subsequent arrest in categories 2-5, 6-10, 11-15, 16-20, 20+ arrests	Not reported	Not reported	Not reported	Not reported
Kennedy-Hendricks 2021	2021	Structural and organizational factors shaping access to medication treatment for opioid use disorder in community supervision	USA	Urban, rural, and suburban settings	To explore the perceptions on the structural and organizational factors shaping access and use of medication treatment for opioid use disorder in community supervision.	Medication assisted treatment for opioid use disorder	Substance use treatment like buprenorphine, and methadone, for individuals under community supervision with opioid use disorder to reduce overdose risk and facilitate recovery.	Not reported	Probation officers or equivalent; Other: Addiction treatment officials.	Not applicable	Not applicable	Drugs	31 probation officers / addiction officials	31	0	0	0	31	Not applicable	Not applicable	Other opioids	Interview study	Semi-structured interviews, interviews	Thematic	Not applicable	Not applicable	Not applicable	Not applicable	Not applicable	Not applicable	Not applicable	Not applicable	Not applicable	Not applicable	Not applicable	Not applicable	The study was supported by a grant from Arnold Ventures (PI: Brendan Saloner).	The authors report no declarations of interest.
Kerr 2011	2011	The Dedicated Drug Courts Pilot Evaluation Process Study.	UK, England & Wales	Barnsley, Bristol, Cardiff, Leeds, Salford, West London.	The process study had two aims. Firstly, to map the implementation, operation and core elements of the Dedicated Drug Court (DDC) model This included identifying and exploring any variations between the model operating at the six different DDC sites in England and Wales. The second aim was to identify the factors affecting the perceived impact of the DDC model by exploring the influences that und…	Dedicated Drug Court (DDC)	DDCs were initially based on 4 features (first initiated in the USA): Increasing the offender’s likelihood of successful rehabilitation through early, continuous, and intense judicially supervised treatment.	Not reported	Justice-involved men; Justice-involved women; Probation officers or equivalent; Other: Court staff, judiciary, treatment provider.	White; ‘Other'	31 years and under (n=8), 32-43 years (n=14), 44 and over (n=3).	Alcohol; Drugs	25 Justice-involved participants; 36 judiciary, treatment providers and probation staff	61	25	24	5	7	19	6	Other: Classes A, B, and C drugs	Other: Interviews and focus group study	Semi-structured interviews, interviews; Focus groups	Thematic	Male; Female	Not reported	Not reported	Not reported	Not reported	Not reported	Not reported	Not reported	Not reported	Not reported	Not reported	Not reported	Not reported	Not reported
Kouimtsidis 2007	2007	Treatment or prison: service user and staff experiences of drug treatment and testing orders	UK, England	Hertfordshire	To generate data that will explore the dilemma of treatment or prison from the service user and staff perspectives.	Drug Treatment and Testing Order (DTTO)	Since October 2000 drug treatment and testing order services have been implemented throughout the UK. In 2005 the drug treatment and testing order was replaced by the drug rehabilitation requirement. Another multi-agency service, the drug intervention programme, was implemented the same year. The drug treatment and testing order concept of either treatment or prison is designed to facilitate trea…	The relationship between crime and illegal drug use has been well documented. Drug treatment facilitates the reduction of acquisitive crime in offenders addicted to illicit drugs	Justice-involved men; Justice-involved women; Probation officers or equivalent; Other: Drug counsellors, consultant psychiatrist	Not reported	Not reported	Drugs	29 Justice-involved participants; 11 treatment providers/probation staff	40	29	0	9	2	24	5	Not reported	Other: Qualitative study	Semi-structured interviews, interviews; Other: Unstructured group interviews	Grounded Theory	Male; Female	Not reported	Not reported	Not reported	Not reported	Not reported	Not reported	Not reported	Not reported	Not reported	Not reported	Not reported	Not reported	None declared
Maddox 2023	2023	The Effectiveness of Drug Treatment Court: Participants' Recommendations for Improvement of the Drug Treatment Court Diversion Program	USA	Northeast states	To understand how participants in the diversion court program feel about their experiences. The purpose of the study is to analyse responses from drug treatment court participants on their recommendations to improve drug treatment court.	Drug Treatment Court (DTC)	Key components: integrated alcohol and other drug treatment services while their justice case is processing. A non-adversarial approach. Identifying participants that are eligible for drug treatment court as early as possible. Provide continual substance use treatment and other related services. Frequent substance testing. Addiction is treated as an ongoing problem, where relapsing is common. Mon…	Not reported	Justice-involved men; Justice-involved women.	Black, African, African-Caribbean, or African American; Hispanic / Latinx; Pacific Islander; White; Mixed; Other: Cape Verdean.	Median age 35years	Drugs	68 justice-involved participants	68	68	0	0	0	49	19	Not reported	Other: Secondary qualitative analysis	Other: Secondary analysis of semi-structured interviews	Grounded theory; Other: secondary analysis	Male; Female	Not reported	16 participants had less than a high school diploma/GED education, 28 participants had a high school diploma/GED, 16 participants attended some college, 3 participants had associates degree or trade school certificates, and 4 participants completed a bachelor’s degree or higher.	Employed; Unemployed, 45 participants reported being unemployed	Not reported	Not reported	Not reported	Not reported	Not reported	Not reported	38 participants reported that they regularly see a mental health provider. Co-morbid physical conditions not reported	Not reported	Not reported	Not reported
McIvor 2006 (linked to Eley 2022, McIvor 2009)	2006	The operation and effectiveness of the Scottish drug court pilots	UK, Scotland	Glasgow & Fife	To assess how effective the Drug Courts are in reducing the level of drug-related offending and reducing or eliminating offenders’ dependence on or propensity to use drugs; and determine whether the operation of the Drug Courts is viable within the Scottish context.	Glasgow Drug Court and Fife Drug Court:	The drug courts aim to reduce the level of drug-related offending behaviour, to reduce or eliminate offenders’ dependence on or propensity to use drugs and to examine the viability and usefulness of a Drug Court in Scotland. All Orders made by the Drug Court Probation Orders or Drug Treatment and Testing Orders (DTTOs) are subject to drug testing (urinalysis) and regular (at least monthly) review…	Courts aim to reduce drug misuse and associated offending by offering treatment-based options outwith the traditional court setting. The Glasgow and Fife courts aim to reduce the level of drug-related offending behaviour, to reduce or eliminate offenders' dependence on or propensity to use drugs.	Justice-involved men; Justice-involved women; Judges/sheriffs; Social workers or equivalent; Other: Procurators Fiscal; defence agents; police officers; addiction workers; social work managers; nurses; a medical officer; social work assistants; administrative/secretarial staff; Drug Court Co-ordinator; the designated Sheriff Clerk.	Not reported	Age range 21-36 years, average age 27 years	Alcohol; Drugs	Justice-involved participants: Glasgow: 104 drug court clients, 10 clients on DTTOs imposed outwith the Drug Court, 6 clients given Probation Orders with conditions of drug counselling from Glasgow Sheriff Court, Fife: 41 drug court clients (36 men, 5 women), Court staff: Glasgow 15 Drug Court Sheriffs, 6 other judicial staff, 50 social work and addiction staff, 7 administrative /justice assistan…	316	161	40	93	22	135	10	Not reported	Other: Outcome evaluation	Observation e.g. participant observation; Semi-structured interviews, interviews; Open-ended survey questions; Other: Drug court records	Not reported	Male; Female	Not reported	Not reported	Not reported	Not reported	Not reported	Not reported	Not reported	Not reported	Not reported	Not reported	Not reported	Scottish Executive (not explicitly stated)	Not reported
McIvor 2009 (linked to Eley 2022, McIvor 2006)	2009	Therapeutic jurisprudence and procedural justice in Scottish Drug Courts	UK, Scotland	Glasgow & Fife	The focus of this study is upon the role of judicial involvement in the ongoing review of Drug Court participants’ progress, specifically the involvement of Sheriffs in overseeing the progress of offenders made subject to orders.	Scottish Drug Courts	Sentences imposed can include drug treatment and testing orders, probation orders (with or without additional requirements) and deferred sentences. The majority of orders made in the first two years of the pilot were drug treatment and testing orders which involved regular drug testing, emphasised the case management role of the supervising officer, who would be responsible for co-ordinating serv…	Addressing drug misuse would, in turn, result in reduced levels of crime, since individuals would no longer need to commit offences to support their drug habits.	Justice-involved men; Justice-involved women; Judges/sheriffs; social workers or equivalent; Other: Addiction workers, nurse and medical officers and, in Glasgow, the Drug Court Co-ordinator and Procurator Fiscal.	Not reported	Not reported	Drugs	143 justice-involved participants; five Drug Court Sheriffs, with two "back-up" Sheriffs, 68 professional interviews in Glasgow and 66 in Fife (with social workers, addiction workers, nurse and medical officers and, in Glasgow, the Drug Court Co-ordinator and Procurator Fiscal)	284	143	7	134	0	136	7	Not reported	Not reported	Observation e.g. participant observation; Semi-structured interviews, interviews.	Thematic	Male; Female	Not reported	Not reported	Not reported	Not reported	Not reported	Not reported	Not reported	Not reported	Not reported	Not reported	Not reported	Scottish Executive	Not reported
Moore 2017	2017	The experiences of young adult offenders who completed a drug court treatment program	USA	Florida	The goal of this study was to address this gap in the literature [lack of qualitative studies on drug courts] by learning more about the experiences of men and women within the Pinellas County Adult Drug Court treatment program.	Pinellas County Adult Drug Court treatment program: YouCan (Youthful Offenders Uplifted to Cope With Addictions to Narcotics)	The Pinellas County Adult Drug Court program is available to non-violent felony offenders (who are also not sex offenders), who are 18 years of age or older, and for whom substance abuse issues have been identified. The program lasts approximately 24 months and requires monthly appearances before a judge, substance abuse treatment, community supervision (24 months of probation; 18 months of proba…	Not reported	Justice-involved men; Justice-involved women (Specifically "Young adult offenders")	Not reported	Age range 18-26 years	Alcohol; Drugs	9 (male to female ratio not reported)	9	9	0	0	0	Not reported	Not reported	Alcohol; Other: Prescription drugs	Grounded Theory study	Semi-structured interviews, interviews	Grounded Theory	Not reported	Not reported	Not reported	Not reported	Not reported	Not reported	Not reported	Not reported	Driving under the influence; Other: Criminal mischief, disorderly conduct.	Criminal activity prior to treatment order (details not reported)	Not reported	Not reported	Funding for this project was supported by the Substance Abuse and Mental Health Services Administration (SAMHSA), Center for Substance Abuse Treatment (CSAT) Grant 1 H79. TI024477-01.	The authors declared no potential conflicts of interest with respect to the research, authorship, and/or publication of this article.
Morse 2014 (linked to Morse 2015)	2014	Meeting Health and Psychological Needs of Women In Drug Treatment Court	USA	An upstate New York city	Explores healthcare-related needs and motivations of women participants in Drug Treatment Court within the wider social context of their lives. Goals were 1) to explore the needs and barriers for vital healthcare services among women Drug Treatment Court participants from stakeholder perspectives of the women themselves, providers, and court staff; and 2) to integrate Self-Determination Theory co…	Drug Treatment Court (DTC)	Offers community court-mandated treatment programs in lieu of incarceration, significantly reducing relapse and recidivism rates. Drug Treatment Court incorporates intensive judicial supervision and community-based treatment, facilitating use of substance abuse resources.	Not reported [but is same study as Morse 2015 which refers to "legal leverage"]	Justice-involved women; Other: Staff were in 2 groups 1.Court staff. 2. providers from community agencies, one serving medical and social needs of HIV patients, and one serving survivors of intimate partner violence.	Black, African, African-Caribbean, or African American; White	Age range of justice-involved women 19-58 years	Alcohol; Drugs	8 (justice-involved women); treatment providers 7 Court staff 8	23	8	8	7	0	0	8	Not reported	Focus Group study	Focus Groups	Other: community-based participatory research.	Female	Not reported	Ranged from: Did not complete high school; High school; College	Not reported	Not reported	Not reported	Not reported	Not reported	Not reported	Not reported	Not reported	Not reported	Not reported	Not reported
Morse 2015 (linked to Morse 2014)	2015	Finding the loopholes: a cross-sectional qualitative study of systemic barriers to treatment access for women drug court participants	USA	An upstate New York city	The study purpose is to explore the systemic issues faced by women participants in drug treatment court from multiple perspectives to understand how these issues may relate to their health and wellness.	Drug Treatment Court (DTC)	Drug treatment court is designed to help a substance-abusing justice-involved individual link with care and stop abusing drugs. To achieve these goals, DTCs engage with community partners that provide services targeting the behaviour the legal system hopes to change with the use of “legal leverage” - a court process which can restrict freedom in order to improve adherence to a particular treatmen…	Drug court is designed to help a substance-using justice-involved individual link with care and stop using drugs. To achieve these goals, drug courts engage with community partners that provide services targeting the behavior the legal system hopes to change with the use of “legal leverage” - a court process which can restrict freedom in order to improve adherence to a particular treatment plan a…	Justice-involved women; Other: Court staff, community providers	Black, African, African-Caribbean, or African American; White	Average age of female justice-involved participants was 39 years	See Morse 2014	See Morse 2014	See Morse 2014	See Morse 2014	See Morse 2014	See Morse 2014	See Morse 2014	See Morse 2014	See Morse 2014	See Morse 2014	See Morse 2014	See Morse 2014	See Morse 2014	See Morse 2014	See Morse 2014	See Morse 2014	See Morse 2014	See Morse 2014	See Morse 2014	See Morse 2014	See Morse 2014	See Morse 2014	See Morse 2014	See Morse 2014	See Morse 2014	See Morse 2014	See Morse 2014
Murphy 2011	2011	Drug court as both a legal and medical authority	USA	A large north-eastern city	To explore how addiction is conceptualised in a drug court program in terms of how the philosophy and practice of addiction treatment is integrated into a criminal justice setting (differently stated in abstract & introduction).	Drug Court programme: Two programmes were researched, "Pretrial Intervention" (PTI) and the post-plea "Expanded and Enhanced Substance Abuse Treatment" (EESAT).	Integration of alcohol and drug treatment services with case processing, the promotion of abstinence through frequent alcohol and drug testing, identifying eligible participants early, using a non-adversarial approach, ongoing judicial interaction with each participant, and close monitoring of the participant's progress in achieving set goals.	Not reported	Social workers or equivalent; Other: Court staff (the court evaluator, public defender, and the program evaluator).	Not applicable	Not reported	Alcohol; Drugs	12 (3 court staff, 6 clients, 3 therapists)	12	6	3	3	0	Not reported	Not reported	Not reported	Ethnography	Observation e.g. participant observation; Semi-structured interviews, interviews.	Other: Ethnographic research	Not reported	Not reported	Not reported	Not reported	Not reported	Not reported	Not reported	Not reported	Not reported	Not reported	Not reported	Not reported	Not reported	Not reported
Powell 2012	2012	Coerced drug treatment in England and Wales : an evaluation of drug treatment and testing orders in one locality	UK, England	Not reported	Study 3 of thesis: 1) to sample Drug Treatment and Testing Order staff opinion about the overall impact of the orders; 2) to sample other agency workers and court staff’s opinions about the overall impact of the orders.	Drug Treatment and Testing Orders (DTTOs)	DTTOs were aimed at dependent users of heroin or other opiates, cocaine and amphetamines who were convicted of acquisitive crimes (burglary, robbery, theft including shoplifting) as an alternative to custodial sentence. Assessment was on four main criteria: type and seriousness of the offence; seriousness of drug problem and susceptibility to treatment; motivation to change; and volume of drug re…	Based on four premises: 1) that drugs and crime are linked 2) that treatment will reduce offending 3) drug using criminals can be coerced into treatment 4) that getting serious drug users into treatment will reduce crime i.e. coerced treatment is as effective as voluntary treatment with serious drug users	Judges/sheriffs; Probation officers or equivalent; Other: Staff from NHS drug treatment services; Local Arrest Referral scheme; Community Care Assessors; magistrates; commissioners; local voluntary housing agency; case managers.	Not applicable	Not applicable	Drugs	41; 24 DTTO staff, 17 agency workers	41	0	24	17	0	Not applicable	Not applicable	Not reported	Not reported	Semi-structured interviews, interviews	Other: template organising style and analysis (Crabtree & Miller, 1999).	Not applicable	Not applicable	Not applicable	Not applicable	Not applicable	Not applicable	Not applicable	Not applicable	Not applicable	Not applicable	Not applicable	Not applicable	The National Probation Service	Not reported
Ricketts 2005	2005	Engagement with drug treatment and testing orders: A qualitative study	UK, England	South Yorkshire	The current study sought to enhance understanding of the experience of the UK offenders participating in DTTO programmes through the development of a theoretical framework grounded in the reports of offenders. A qualitative approach was used to develop a detailed understanding of the following questions: What are the reported experiences of offenders in engaging with the South Yorkshire DTTO prog…	Drug Treatment and Testing Orders (DTTOs)	DTTO is a community sentence under the 1998 UK Crime and Disorder Act intended for drug users who have a significant record of drug-related offending. It involves joint working between criminal justice, health and voluntary sector providers to deliver assessment, treatment and testing. DTTO usually requires a high level of involvement in treatment, with an initial attendance of 20 hours per week.…	Not reported	Justice-involved men; Justice-involved women	Asian (not specified); White; Other: Black Asian.	Age range 20-44 yrs; Mean 31 years	Drugs	15 justice-involved participants	15	15	0	0	0	13	2	Heroin	Grounded theory study	Semi-structured interviews, interviews	Other: constant comparative	Male; Female	Not reported	Not reported	Not reported	Not reported	Not reported	Not reported	Not reported	Not reported	Not reported	Not reported	Not reported	This study was funded by a grant from the National Probation Service (South Yorkshire)	Not reported
Salzman 2023	2023	Motherhood and substance use: An examination of societal pressures in the motivation to complete court-ordered drug treatment and to desist from future criminal activity and drug use.	USA	Sarasota, Florida	To examine the interaction of competing pressures as experienced by criminal-justice-involved pregnant women and mothers and how this impacts motivation to desist from illicit drug use and crime.	First Step Addiction Recovery, Mother and Infants (FSMI) program	Operating as a residential substance-abuse treatment facility, women reside on-site for up to twelve months. It combines group and individual counselling with parenting, nutrition and life management skills classes. Women participating in this program do not pay for the counselling or accommodation they receive during their stay. They also receive free pre-natal care through the Sarasota County H…	Refers to therapeutic jurisprudence, drug-crime nexus and abstinence	Justice-involved women.	Hispanic / Latinx; White	Age range 20-37, average age 27.125	Drugs	16 justice-involved women	16	16	0	0	0	0	16	Cocaine/ crack cocaine; Heroin; Cannabis; Other opioids; Other: methamphetamine, benzodazapine.	Other: Qualitative	Semi-structured interviews, interviews	Thematic	Female	Not reported	Not reported	Not reported	Not reported	Not reported	Not reported	Dependant children; Pregnant; Other:some children had either been taken into care or were living with family	Theft, burglary, breaking & entering; Robbery; Violent crime, assault; Other: trafficking, intent to sell Schedule II or I drugs, possession, accessory after the fact, dealing in stolen property, neglect of a child	Prior convictions	Six women referred to mental illness as a significant motivator to start taking illicit drugs	adverse life: alcoholic parents, disruptive home, familiar substance use, child abuse	Not reported	Not reported
Sarmiento 2019	2019	Enacting Alcohol and Other Drug (Testing)-Related Harms in an Australian Drug Court	Australia	Victoria	Study aims to analyse the way one drug court (Victoria) conceptualizes the problem of alcohol and other drug “dependence” and seeks to respond to it through the administration of an onerous drug-testing regime. It focuses on the first, fourth, and fifth questions of Bacchi’s (2009) "What’s the Problem Represented to be?” (WPR) approach: 1. What is the “problem” represented to be in a specific pol…	Drug Court of Victoria	There are 3 Phases of the drug court testing program. Specifically urine testing involves: Phase 1: participants are required to undergo a urine test 3 times a week. Phases 2 & 3: participants are required to undergo a urine test twice a week. Drug classes tested are amphetamines, opiates, benzodiazepines, cocaine, cannabinoids, and alcohol. At the special request of the court, testing can confir…	Australian drug courts were initially set up to target individuals with extensive histories of nonviolent offending, believed to be linked to problematic alcohol and other drug use, and who were likely to be facing imprisonment. Australian drug courts do not require participants to sustain an extended period of abstinence in order to complete the program; they are more orientated toward harm mini…	Justice-involved men; Justice-involved women; Other: Members of drug court team.	Other: - Culturally and linguistically diverse (CALD) / Turkish born. - Anglo-Australian. - CALD / Australian born/Turkish background. - CALD / Australian born / Greek background. - CALD / Pacific Islander background - CALD / Australian born / Spanish background. - CALD / Indian born.	Age range 25 - over 50 yrs.	Drugs	14 Justice-involved men; 7 Drug court personnel	21	14	7	0	0	14	0	Alcohol; Other: drugs under prescription & other drugs	Ethnography	Observation e.g. participant observation; Semi-structured interviews, interviews.	Thematic	Male; Female	Not reported	Not reported	Not reported	Not reported	Not reported	Not reported	Not reported	Not reported	Not reported	Not reported	Not reported	Eliana Sarmiento's work was supported by a Curtin University Office of Research and Development PhD scholarship. Kate Seear's work is supported by an Australian'Research Council Discovery Early Career Researcher Award Fellowship (DE160100134). Suzanne'Fraser's work was supported by an Australian Research Council Future Fellowship. The National Drug Research Institute is supported by core funding …	The author(s) declared no potential conflicts of interest with respect to the research, authorship, and/or publication of this article.
Schiff 2010	2010	Housing needs and preferences of relatively homeless Aboriginal women with addiction	Canada	Regina, Saskatchewan	To explore the housing needs and preferences of five Aboriginal women involved with a drug treatment court.	Regina drug treatment court:	Povides offenders with an option to undertake extensive community-based treatment instead of being incarcerated.	Not reported	Justice-involved women	Aboriginal / First Nations; Mixed; Other: Métis (of mixed First Nations and French-Canadian ancestry).	Age range 27-37 years	Drugs	5 justice-involved women	5	5	0	0	0	0	5	Not reported	Interview study	Semi-structured interviews, interviews	Other: Deductive categorisation of data which were coded topically and axially.	Female	Not reported	Not reported	Not reported	Not reported	Not reported	Not reported	Dependant children; Pregnant	Not reported	Not reported	Not reported	Abusive partners, eviction, overcrowded or unsafe living quarters	Not reported	Not reported
													TOTAL	1389	804	174	323	88	571	172
